# Supplementary material for: Observed and Potential Impacts of the COVID-19 Pandemic on the Environment
Source: Int J Environ Res Public Health. 2020 Jun 10;17(11):4140. doi: 10.3390/ijerph17114140 (PMC7311982; doi:10.3390/ijerph17114140)
Supplement: Supplementary file 1 [file ijerph-17-04140-s001.zip]

Archive with 2 entries (2 files):
- Supplementary_01.docx
- Supplementary_02.docx
